# Supplementary material for: Modulation of GCN2/eIF2α/ATF4 Pathway in the Liver and Induction of FGF21 in Young Goats Fed a Protein- and/or Phosphorus-Reduced Diet
Source: Int J Mol Sci. 2023 Apr 12;24(8):7153. doi: 10.3390/ijms24087153 (PMC10138370; doi:10.3390/ijms24087153)
Supplement: Supplementary file 1 [file ijms-24-07153-s001.zip]

Archive with 1 entries (1 files):
- ijms-2298230-supplementary.pdf
